# Supplementary material for: Rapid host strain improvement by in vivo rearrangement of a synthetic yeast chromosome
Source: Nat Commun. 2018 May 22;9:1932. doi: 10.1038/s41467-018-03143-w (PMC5964169; doi:10.1038/s41467-018-03143-w)
Supplement: Supplementary file 4 — Supplementary Data 1 [file 41467_2018_3143_MOESM4_ESM.zip]

Archive with 7 entries (6 files):
- Supplementary Data 1/pBAB011.gb
- Supplementary Data 1/pBAB012.gb
- Supplementary Data 1/pBAB015.gb
- Supplementary Data 1/pBAB016.gb
- Supplementary Data 1/pJCH006.gb
- Supplementary Data 1/pJCH017.gb
- Supplementary Data 1/
