# Supplementary material for: Rapid host strain improvement by in vivo rearrangement of a synthetic yeast chromosome
Source: Nat Commun. 2018 May 22;9:1932. doi: 10.1038/s41467-018-03143-w (PMC5964169; doi:10.1038/s41467-018-03143-w)
Supplement: Supplementary file 4 — Supplementary Data 1 [file 41467_2018_3143_MOESM4_ESM.zip › Supplementary Data 1/pBAB011.gb]

LOCUS       pBAB011                 5476 bp ds-DNA     circular     24-MAY-2017
DEFINITION  .
FEATURES             Location/Qualifiers
     misc_feature    1886..2028
                     /label="ConS"
                     /ApEinfo_revcolor=#ffef86
                     /ApEinfo_fwdcolor=#ffef86
     rep_origin      4965..5081
                     /label="CEN6"
                     /ApEinfo_revcolor=#d6b295
                     /ApEinfo_fwdcolor=#d6b295
     protein_bind    2029..2034
                     /label="BsmBI"
                     /ApEinfo_revcolor=#b1ff67
                     /ApEinfo_fwdcolor=#b1ff67
     protein_bind    complement(3729..3732)
                     /label="BsmBI"
                     /ApEinfo_revcolor=#b1ff67
                     /ApEinfo_fwdcolor=#b1ff67
     promoter        2065..2764
                     /label="ScTEF2 Promoter"
                     /ApEinfo_revcolor=#84b0dc
                     /ApEinfo_fwdcolor=#84b0dc
     terminator      4883..4960
                     /label="ScURA3 Terminator"
                     /ApEinfo_revcolor=#f8d3a9
                     /ApEinfo_fwdcolor=#f8d3a9
     rep_origin      5082..5472
                     /label="ARS4"
                     /ApEinfo_revcolor=#b4abac
                     /ApEinfo_fwdcolor=#b4abac
     rep_origin      complement(1095..1858)
                     /label="ColE1"
                     /ApEinfo_revcolor=#7f7f7f
                     /ApEinfo_fwdcolor=#7f7f7f
     CDS             4079..4882
                     /label="URA3"
                     /ApEinfo_revcolor=#faac61
                     /ApEinfo_fwdcolor=#faac61
     protein_bind    2036..2039
                     /label="BsmBI"
                     /ApEinfo_revcolor=#b1ff67
                     /ApEinfo_fwdcolor=#b1ff67
     misc_feature    3740..3882
                     /label="Con1"
                     /ApEinfo_revcolor=#ffef86
                     /ApEinfo_fwdcolor=#ffef86
     misc_feature    2774..3484
                     /label="sfGFP"
                     /ApEinfo_revcolor=#b1ff67
                     /ApEinfo_fwdcolor=#b1ff67
     terminator      complement(9..105)
                     /label="AmpR Terminator"
                     /ApEinfo_revcolor=#f58a5e
                     /ApEinfo_fwdcolor=#f58a5e
     misc_feature    2036..2060
                     /label="ConS scar"
                     /ApEinfo_revcolor=#ffef86
                     /ApEinfo_fwdcolor=#ffef86
     promoter        3902..4078
                     /label="ScURA3 Promoter"
                     /ApEinfo_revcolor=#faac61
                     /ApEinfo_fwdcolor=#faac61
     CDS             complement(106..963)
                     /label="AmpR"
                     /ApEinfo_revcolor=#9f4240
                     /ApEinfo_fwdcolor=#9f4240
     terminator      3500..3724
                     /label="ScADH1 Terminator"
                     /ApEinfo_revcolor=#ff9ccd
                     /ApEinfo_fwdcolor=#ff9ccd
     promoter        complement(964..1094)
                     /label="AmpR Promoter"
                     /ApEinfo_revcolor=#f58a5e
                     /ApEinfo_fwdcolor=#f58a5e
     protein_bind    complement(3734..3739)
                     /label="BsmBI"
                     /ApEinfo_revcolor=#b1ff67
                     /ApEinfo_fwdcolor=#b1ff67
ORIGIN
        1 gcggccgcga ttatcaaaaa ggatcttcac ctagatcctt ttaaattaaa aatgaagttt
       61 taaatcaatc taaagtatat atgagtaaac ttggtctgac agttaccaat gcttaatcag
      121 tgaggcacct atctcagcga tctgtctatt tcgttcatcc atagttgcct gactccccgt
      181 cgtgtagata actacgatac gggagggctt accatctggc cccagtgctg caatgatacc
      241 gcgggaccca cgctcaccgg ctccagattt atcagcaata aaccagccag ccggaagggc
      301 cgagcgcaga agtggtcctg caactttatc cgcctccatc cagtctatta attgttgccg
      361 ggaagctaga gtaagtagtt cgccagttaa tagtttgcgc aacgttgttg ccattgctac
      421 aggcatcgtg gtgtcacgct cgtcgtttgg tatggcttca ttcagctccg gttcccaacg
      481 atcaaggcga gttacatgat cccccatgtt gtgcaaaaaa gcggttagct ccttcggtcc
      541 tccgatcgtt gtcagaagta agttggccgc agtgttatca ctcatggtta tggcagcact
      601 gcataattct cttactgtca tgccatccgt aagatgcttt tctgtgactg gtgagtactc
      661 aaccaagtca ttctgagaat agtgtatgcg gcgaccgagt tgctcttgcc cggcgtcaat
      721 acgggataat accgcgccac atagcagaac tttaaaagtg ctcatcattg gaaaacgttc
      781 ttcggggcga aaactctcaa ggatcttacc gctgttgaga tccagttcga tgtaacccac
      841 tcgtgcaccc aactgatctt cagcatcttt tactttcacc agcgtttctg ggtgagcaaa
      901 aacaggaagg caaaatgccg caaaaaaggg aataagggcg acacggaaat gttgaatact
      961 catactcttc ctttttcaat attattgaag catttatcag ggttattgtc tcatgagcgg
     1021 atacatattt gaatgtattt agaaaaataa acaaataggg gttccgcgca catttccccg
     1081 aaaagtgcca cctgtcatga ccaaaatccc ttaacgtgag ttttcgttcc actgagcgtc
     1141 agaccccgta gaaaagatca aaggatcttc ttgagatcct ttttttctgc gcgtaatctg
     1201 ctgcttgcaa acaaaaaaac caccgctacc agcggtggtt tgtttgccgg atcaagagct
     1261 accaactctt tttccgaagg taactggctt cagcagagcg cagataccaa atactgttct
     1321 tctagtgtag ccgtagttag gccaccactt caagaactct gtagcaccgc ctacatacct
     1381 cgctctgcta atcctgttac cagtggctgc tgccagtggc gataagtcgt gtcttaccgg
     1441 gttggactca agacgatagt taccggataa ggcgcagcgg tcgggctgaa cggggggttc
     1501 gtgcacacag cccagcttgg agcgaacgac ctacaccgaa ctgagatacc tacagcgtga
     1561 gctatgagaa agcgccacgc ttcccgaagg gagaaaggcg gacaggtatc cggtaagcgg
     1621 cagggtcgga acaggagagc gcacgaggga gcttccaggg ggaaacgcct ggtatcttta
     1681 tagtcctgtc gggtttcgcc acctctgact tgagcgtcga tttttgtgat gctcgtcagg
     1741 ggggcggagc ctatggaaaa acgccagcaa cgcggccttt ttacggttcc tggccttttg
     1801 ctggcctttt gctcacatgt tctttcctgc gttatcccct gattctgtgg ataaccgtgc
     1861 ggccgcccct gaattcgcat ctagatggta gagccacaaa cagccggtac aagcaacgat
     1921 ctccaggacc atctgaatca tgcgcggatg acacgaactc acgacggcga tcacagacat
     1981 taacccacag tacagacact gcgacaacgt ggcaattcgt cgcaataccg tctcactgaa
     2041 ctggccgata attgcagacg aacgttgata ggtcaagatc aatgtaaaca attactttgt
     2101 tatgtagagt ttttttagct acctatattc caccataaca tcaatcatgc ggttgctggt
     2161 gtatttacca ataatgttta atgtatatat atatatatat atatggggcc gtatacttac
     2221 atatagtaga tgtcaagcgt aggcgcttcc cctgccggct gtgagggcgc cataaccaag
     2281 gtatctatag accgccaatc agcaaactac ctccgtacat tcatgttgca cccacacatt
     2341 tatacaccca gaccgcgaca aattacccat aaggttgttt gtgacggcgt cgtacaagag
     2401 aacgtgggaa ctttttaggc tcaccaaaaa agaaagaaaa aatacgagtt gctgacagaa
     2461 gcctcaagaa aaaaaaaatt cttcttcgac tatgctggag gcagagatga tcgagccggt
     2521 agttaactat atatagctaa attggttcca tcaccttctt ttctggtgtc gctccttcta
     2581 gtgctatttc tggcttttcc tatttttttt tttccatttt tctttctctc tttctaatat
     2641 ataaattctc ttgcattttc tatttttctc tctatctatt ctacttgttt attcccttca
     2701 aggttttttt ttaaggagta cttgttttta gaatatacgg tcaacgaact ataattaact
     2761 aaacagatct atgtccaagg gtgaagagct atttactggg gttgtaccca ttttggtaga
     2821 actggacgga gatgtaaacg gacataaatt ctctgttaga ggtgagggcg aaggcgatgc
     2881 caccaatggt aaattgactc tgaagtttat atgcactacg ggtaaattac ctgttccttg
     2941 gccaacccta gtaacaactt tgacatatgg tgttcaatgt ttctcaagat acccagacca
     3001 tatgaaaagg catgatttct ttaaaagtgc tatgccagaa ggctacgtgc aagagagaac
     3061 tatctccttt aaggatgacg gtacgtataa aacacgagca gaagtgaaat tcgaagggga
     3121 tacactagtt aatcgcatcg aattaaaggg tatagacttt aaggaagatg gtaatattct
     3181 cggccataaa cttgagtata atttcaactc gcataatgtg tacattacag ctgacaaaca
     3241 aaagaacgga attaaagcga attttaaaat caggcacaac gtcgaagatg ggtctgttca
     3301 acttgccgat cattatcagc aaaacacccc tattggtgat ggtccagtct tgttacccga
     3361 taatcactac ttaagcacac agtctagatt gtcaaaagat ccgaatgaaa agcgtgatca
     3421 catggtttta ttggaatttg tcaccgctgc aggaataact cacggaatgg acgagcttta
     3481 taagGGATCC taactcgagg cgaatttctt atgatttatg atttttatta ttaaataagt
     3541 tataaaaaaa ataagtgtat acaaatttta aagtgactct taggttttaa aacgaaaatt
     3601 cttattcttg agtaactctt tcctgtaggt caggttgctt tctcaggtat agcatgaggt
     3661 cgctcttatt gaccacacct ctaccggcat gccgagcaaa tgcctgcaaa tcgctcccca
     3721 tttcgctgcc aatgagacga cggggtcatc acggctcatc atgcgccaaa caaatgtgtg
     3781 caatacacgc tcggatgact gcatgatgac cgcactgact ggggacagca gatccaccta
     3841 agcctgtgag agaagcagac acccgacaga tcaaggcagt taactagtgc actgcagtac
     3901 acggtttcct tgaaattttt ttgattcggt aatctccgaa cagaaggaag aacgaaggaa
     3961 ggagcacaga cttagattgg tatatatacg catatgtagt gttgaagaaa catgaaattg
     4021 cccagtattc ttaacccaac tgcacagaac aaaaacgtgc aggaaacgaa gataaatcat
     4081 gtcgaaagct acatataagg aacgtgctgc tactcatcct agtcctgttg ctgccaagct
     4141 atttaatatc atgcacgaaa agcaaacaaa cttgtgtgct tcattggatg ttcgtaccac
     4201 caaggaatta ctggagttag ttgaagcatt aggtcccaaa atttgtttac taaaaacaca
     4261 tgtggatatc ttgactgatt tttccatgga gggcacagtt aagccgctaa aggcattatc
     4321 cgccaagtac aattttttac tcttcgagga cagaaaattt gctgacattg gtaatacagt
     4381 caaattgcag tactctgcgg gtgtatacag aatagcagaa tgggcagaca ttacgaatgc
     4441 acacggtgtg gtgggcccag gtattgttag cggtttgaag caggcggcag aagaagtaac
     4501 aaaggaacct agaggccttt tgatgttagc agaattgtca tgcaagggct ccctatctac
     4561 tggagaatat actaagggta ctgttgacat tgcgaagagc gacaaagatt ttgttatcgg
     4621 ctttattgct caaagagaca tgggtggaag agatgaaggt tacgattggt tgattatgac
     4681 acccggtgtg ggtttagatg acaagggaga tgcattgggt caacagtata gaaccgtgga
     4741 tgatgtggtt tctacaggat ctgacattat tattgttgga agaggactat ttgcaaaggg
     4801 aagggatgct aaggtagagg gtgaacgtta cagaaaagca ggctgggaag catatttgag
     4861 aagatgcggc cagcaaaact aaaaaactgt attataagta aatgcatgta tactaaactc
     4921 acaaattaga gcttcaattt aattatatca gttattaccc gagtatcacg tgctataaaa
     4981 ataattataa tttaaatttt ttaatataaa tatataaatt aaaaatagaa agtaaaaaaa
     5041 gaaattaaag aaaaaatagt ttttgttttc cgaagatgta aaagactcta gggggatcgc
     5101 caacaaatac taccttttat cttgctcttc ctgctctcag gtattaatgc cgaattgttt
     5161 catcttgtct gtgtagaaaa ccacacacga aaatcctgtg attttacatt ttacttatcg
     5221 ttaatcgaat gtatatctat ttaatctgct tttcttgtct aataaatata tatgtaaagt
     5281 acgctttttg ttgaaatttt ttaaaccttt gtttattttt ttttcttcat tccgtaactc
     5341 ttctaccttc tttatttact ttctaaaatc caaatacaaa acataaaaat aaataaacac
     5401 agagtaaatt cccaaattat tccatcatta aaagatacga ggcgcgtgta agttacaggc
     5461 aagcgatccg tcccga
//
