# Supplementary material for: Rapid host strain improvement by in vivo rearrangement of a synthetic yeast chromosome
Source: Nat Commun. 2018 May 22;9:1932. doi: 10.1038/s41467-018-03143-w (PMC5964169; doi:10.1038/s41467-018-03143-w)
Supplement: Supplementary file 4 — Supplementary Data 1 [file 41467_2018_3143_MOESM4_ESM.zip › Supplementary Data 1/pBAB015.gb]

LOCUS       pBAB015                 6334 bp ds-DNA     circular     24-MAY-2017
DEFINITION  .
FEATURES             Location/Qualifiers
     protein_bind    complement(3734..3739)
                     /label="BsmBI"
                     /ApEinfo_revcolor=#b1ff67
                     /ApEinfo_fwdcolor=#b1ff67
     CDS             complement(106..963)
                     /label="AmpR"
                     /ApEinfo_revcolor=#9f4240
                     /ApEinfo_fwdcolor=#9f4240
     protein_bind    2029..2034
                     /label="BsmBI"
                     /ApEinfo_revcolor=#b1ff67
                     /ApEinfo_fwdcolor=#b1ff67
     rep_origin      5940..6330
                     /label="ARS4"
                     /ApEinfo_revcolor=#b4abac
                     /ApEinfo_fwdcolor=#b4abac
     terminator      5645..5818
                     /label="AgLEU2 Terminator"
                     /ApEinfo_revcolor=#b1ff67
                     /ApEinfo_fwdcolor=#b1ff67
     promoter        3902..4549
                     /label="LEU2 Promoter"
                     /ApEinfo_revcolor=#b1ff67
                     /ApEinfo_fwdcolor=#b1ff67
     promoter        complement(964..1094)
                     /label="AmpR Promoter"
                     /ApEinfo_revcolor=#f58a5e
                     /ApEinfo_fwdcolor=#f58a5e
     promoter        2065..2764
                     /label="ScTEF2 Promoter"
                     /ApEinfo_revcolor=#84b0dc
                     /ApEinfo_fwdcolor=#84b0dc
     protein_bind    2036..2039
                     /label="BsmBI"
                     /ApEinfo_revcolor=#b1ff67
                     /ApEinfo_fwdcolor=#b1ff67
     rep_origin      5823..5939
                     /label="CEN6"
                     /ApEinfo_revcolor=#d6b295
                     /ApEinfo_fwdcolor=#d6b295
     terminator      complement(9..105)
                     /label="AmpR Terminator"
                     /ApEinfo_revcolor=#f58a5e
                     /ApEinfo_fwdcolor=#f58a5e
     protein_bind    complement(3729..3732)
                     /label="BsmBI"
                     /ApEinfo_revcolor=#b1ff67
                     /ApEinfo_fwdcolor=#b1ff67
     misc_feature    2774..3484
                     /label="sfGFP"
                     /ApEinfo_revcolor=#b1ff67
                     /ApEinfo_fwdcolor=#b1ff67
     misc_feature    1886..2028
                     /label="ConS"
                     /ApEinfo_revcolor=#ffef86
                     /ApEinfo_fwdcolor=#ffef86
     CDS             4550..5644
                     /label="LEU2"
                     /ApEinfo_revcolor=#b1ff67
                     /ApEinfo_fwdcolor=#b1ff67
     rep_origin      complement(1095..1858)
                     /label="ColE1"
                     /ApEinfo_revcolor=#7f7f7f
                     /ApEinfo_fwdcolor=#7f7f7f
     terminator      3500..3724
                     /label="ScADH1 Terminator"
                     /ApEinfo_revcolor=#ff9ccd
                     /ApEinfo_fwdcolor=#ff9ccd
     misc_feature    2036..2060
                     /label="ConS scar"
                     /ApEinfo_revcolor=#ffef86
                     /ApEinfo_fwdcolor=#ffef86
     misc_feature    3740..3882
                     /label="Con1"
                     /ApEinfo_revcolor=#ffef86
                     /ApEinfo_fwdcolor=#ffef86
ORIGIN
        1 gcggccgcga ttatcaaaaa ggatcttcac ctagatcctt ttaaattaaa aatgaagttt
       61 taaatcaatc taaagtatat atgagtaaac ttggtctgac agttaccaat gcttaatcag
      121 tgaggcacct atctcagcga tctgtctatt tcgttcatcc atagttgcct gactccccgt
      181 cgtgtagata actacgatac gggagggctt accatctggc cccagtgctg caatgatacc
      241 gcgggaccca cgctcaccgg ctccagattt atcagcaata aaccagccag ccggaagggc
      301 cgagcgcaga agtggtcctg caactttatc cgcctccatc cagtctatta attgttgccg
      361 ggaagctaga gtaagtagtt cgccagttaa tagtttgcgc aacgttgttg ccattgctac
      421 aggcatcgtg gtgtcacgct cgtcgtttgg tatggcttca ttcagctccg gttcccaacg
      481 atcaaggcga gttacatgat cccccatgtt gtgcaaaaaa gcggttagct ccttcggtcc
      541 tccgatcgtt gtcagaagta agttggccgc agtgttatca ctcatggtta tggcagcact
      601 gcataattct cttactgtca tgccatccgt aagatgcttt tctgtgactg gtgagtactc
      661 aaccaagtca ttctgagaat agtgtatgcg gcgaccgagt tgctcttgcc cggcgtcaat
      721 acgggataat accgcgccac atagcagaac tttaaaagtg ctcatcattg gaaaacgttc
      781 ttcggggcga aaactctcaa ggatcttacc gctgttgaga tccagttcga tgtaacccac
      841 tcgtgcaccc aactgatctt cagcatcttt tactttcacc agcgtttctg ggtgagcaaa
      901 aacaggaagg caaaatgccg caaaaaaggg aataagggcg acacggaaat gttgaatact
      961 catactcttc ctttttcaat attattgaag catttatcag ggttattgtc tcatgagcgg
     1021 atacatattt gaatgtattt agaaaaataa acaaataggg gttccgcgca catttccccg
     1081 aaaagtgcca cctgtcatga ccaaaatccc ttaacgtgag ttttcgttcc actgagcgtc
     1141 agaccccgta gaaaagatca aaggatcttc ttgagatcct ttttttctgc gcgtaatctg
     1201 ctgcttgcaa acaaaaaaac caccgctacc agcggtggtt tgtttgccgg atcaagagct
     1261 accaactctt tttccgaagg taactggctt cagcagagcg cagataccaa atactgttct
     1321 tctagtgtag ccgtagttag gccaccactt caagaactct gtagcaccgc ctacatacct
     1381 cgctctgcta atcctgttac cagtggctgc tgccagtggc gataagtcgt gtcttaccgg
     1441 gttggactca agacgatagt taccggataa ggcgcagcgg tcgggctgaa cggggggttc
     1501 gtgcacacag cccagcttgg agcgaacgac ctacaccgaa ctgagatacc tacagcgtga
     1561 gctatgagaa agcgccacgc ttcccgaagg gagaaaggcg gacaggtatc cggtaagcgg
     1621 cagggtcgga acaggagagc gcacgaggga gcttccaggg ggaaacgcct ggtatcttta
     1681 tagtcctgtc gggtttcgcc acctctgact tgagcgtcga tttttgtgat gctcgtcagg
     1741 ggggcggagc ctatggaaaa acgccagcaa cgcggccttt ttacggttcc tggccttttg
     1801 ctggcctttt gctcacatgt tctttcctgc gttatcccct gattctgtgg ataaccgtgc
     1861 ggccgcccct gaattcgcat ctagatggta gagccacaaa cagccggtac aagcaacgat
     1921 ctccaggacc atctgaatca tgcgcggatg acacgaactc acgacggcga tcacagacat
     1981 taacccacag tacagacact gcgacaacgt ggcaattcgt cgcaataccg tctcactgaa
     2041 ctggccgata attgcagacg aacgttgata ggtcaagatc aatgtaaaca attactttgt
     2101 tatgtagagt ttttttagct acctatattc caccataaca tcaatcatgc ggttgctggt
     2161 gtatttacca ataatgttta atgtatatat atatatatat atatggggcc gtatacttac
     2221 atatagtaga tgtcaagcgt aggcgcttcc cctgccggct gtgagggcgc cataaccaag
     2281 gtatctatag accgccaatc agcaaactac ctccgtacat tcatgttgca cccacacatt
     2341 tatacaccca gaccgcgaca aattacccat aaggttgttt gtgacggcgt cgtacaagag
     2401 aacgtgggaa ctttttaggc tcaccaaaaa agaaagaaaa aatacgagtt gctgacagaa
     2461 gcctcaagaa aaaaaaaatt cttcttcgac tatgctggag gcagagatga tcgagccggt
     2521 agttaactat atatagctaa attggttcca tcaccttctt ttctggtgtc gctccttcta
     2581 gtgctatttc tggcttttcc tatttttttt tttccatttt tctttctctc tttctaatat
     2641 ataaattctc ttgcattttc tatttttctc tctatctatt ctacttgttt attcccttca
     2701 aggttttttt ttaaggagta cttgttttta gaatatacgg tcaacgaact ataattaact
     2761 aaacagatct atgtccaagg gtgaagagct atttactggg gttgtaccca ttttggtaga
     2821 actggacgga gatgtaaacg gacataaatt ctctgttaga ggtgagggcg aaggcgatgc
     2881 caccaatggt aaattgactc tgaagtttat atgcactacg ggtaaattac ctgttccttg
     2941 gccaacccta gtaacaactt tgacatatgg tgttcaatgt ttctcaagat acccagacca
     3001 tatgaaaagg catgatttct ttaaaagtgc tatgccagaa ggctacgtgc aagagagaac
     3061 tatctccttt aaggatgacg gtacgtataa aacacgagca gaagtgaaat tcgaagggga
     3121 tacactagtt aatcgcatcg aattaaaggg tatagacttt aaggaagatg gtaatattct
     3181 cggccataaa cttgagtata atttcaactc gcataatgtg tacattacag ctgacaaaca
     3241 aaagaacgga attaaagcga attttaaaat caggcacaac gtcgaagatg ggtctgttca
     3301 acttgccgat cattatcagc aaaacacccc tattggtgat ggtccagtct tgttacccga
     3361 taatcactac ttaagcacac agtctagatt gtcaaaagat ccgaatgaaa agcgtgatca
     3421 catggtttta ttggaatttg tcaccgctgc aggaataact cacggaatgg acgagcttta
     3481 taagGGATCC taactcgagg cgaatttctt atgatttatg atttttatta ttaaataagt
     3541 tataaaaaaa ataagtgtat acaaatttta aagtgactct taggttttaa aacgaaaatt
     3601 cttattcttg agtaactctt tcctgtaggt caggttgctt tctcaggtat agcatgaggt
     3661 cgctcttatt gaccacacct ctaccggcat gccgagcaaa tgcctgcaaa tcgctcccca
     3721 tttcgctgcc aatgagacga cggggtcatc acggctcatc atgcgccaaa caaatgtgtg
     3781 caatacacgc tcggatgact gcatgatgac cgcactgact ggggacagca gatccaccta
     3841 agcctgtgag agaagcagac acccgacaga tcaaggcagt taactagtgc actgcagtac
     3901 atcgaggaga acttctagta tatctacata cctaatatta ttgccttatt aaaaatggaa
     3961 tcccaacaat tacatcaaaa tccacattct cttcaaaatc aattgtcctg tacttccttg
     4021 ttcatgtgtg ttcaaaaacg ttatatttat aggataatta tactctattt ctcaacaagt
     4081 aattggttgt ttggccgagc ggtctaaggc gcctgattca agaaatatct tgaccgcagt
     4141 taactgtggg aatactcagg tatcgtaaga tgcaagagtt cgaatctctt agcaaccatt
     4201 atttttttcc tcaacataac gagaacacac aggggcgcta tcgcacagaa tcaaattcga
     4261 tgactggaaa ttttttgtta atttcagagg tcgcctgacg catatacctt tttcaactga
     4321 aaaattggga gaaaaaggaa aggtgagagc gccggaaccg gcttttcata tagaatagag
     4381 aagcgttcat gactaaatgc ttgcatcaca atacttgaag ttgacaatat tatttaagga
     4441 cctattgttt tttccaatag gtggttagca atcgtcttac tttctaactt ttcttacctt
     4501 ttacatttca gcaatatata tatatatatt tcaaggatat accattctaa tgtctgcccc
     4561 taagaagatc gtcgttttgc caggtgacca cgttggtcaa gaaatcacag ccgaagccat
     4621 taaggttctt aaagctattt ctgatgttcg ttccaatgtc aagttcgatt tcgaaaatca
     4681 tttaattggt ggtgctgcta tcgatgctac aggtgttcca cttccagatg aggcgctgga
     4741 agcctccaag aaggctgatg ccgttttgtt aggtgctgtg ggtggtccta aatggggaac
     4801 cggtagtgtt agacctgaac aaggtttact aaaaatccgt aaagaacttc aattgtacgc
     4861 caacttaaga ccatgtaact ttgcatccga ctctctttta gacttatctc caatcaagcc
     4921 acaatttgct aaaggtactg acttcgttgt tgtcagagaa ttagtgggag gtatttactt
     4981 tggtaagaga aaggaggacg atggtgatgg tgtcgcttgg gatagtgaac aatacaccgt
     5041 tccagaagtg caaagaatca caagaatggc cgctttcatg gccctacaac atgagccacc
     5101 attgcctatt tggtccttgg ataaagctaa tgttttggcc tcttcaagat tatggagaaa
     5161 aactgtggag gaaaccatca agaacgaatt tcctacattg aaggttcaac atcaattgat
     5221 tgattctgcc gccatgatcc tagttaagaa cccaacccac ctaaatggta ttataatcac
     5281 cagcaacatg tttggtgata tcatctccga tgaagcctcc gttatcccag gttccttggg
     5341 tttgttgcca tctgcgtcct tggcctcttt gccagacaag aacaccgcat ttggtttgta
     5401 cgaaccatgc cacggttctg ctccagattt gccaaagaat aaggtcaacc ctatcgccac
     5461 tatcttgtct gctgcaatga tgttgaaatt gtcattgaac ttgcctgaag aaggtaaggc
     5521 cattgaagat gcagttaaaa aggttttgga tgcaggtatc agaactggtg atttaggtgg
     5581 ttccaacagt accaccgaag tcggtgatgc tgtcgccgaa gaagttaaga aaatccttgc
     5641 ttaacctgga ggacccttct ctttagacta ttctactctt atgcacgtaa aaaattctag
     5701 gaaatatgta ttaactagga gtaaaataac cggctagtgg cattcatata gccgtctgtt
     5761 tacatctaca tcacacattt cgagtgtata tctcgcaacg ttggcgttaa ataggcagga
     5821 gtatcacgtg ctataaaaat aattataatt taaatttttt aatataaata tataaattaa
     5881 aaatagaaag taaaaaaaga aattaaagaa aaaatagttt ttgttttccg aagatgtaaa
     5941 agactctagg gggatcgcca acaaatacta ccttttatct tgctcttcct gctctcaggt
     6001 attaatgccg aattgtttca tcttgtctgt gtagaaaacc acacacgaaa atcctgtgat
     6061 tttacatttt acttatcgtt aatcgaatgt atatctattt aatctgcttt tcttgtctaa
     6121 taaatatata tgtaaagtac gctttttgtt gaaatttttt aaacctttgt ttattttttt
     6181 ttcttcattc cgtaactctt ctaccttctt tatttacttt ctaaaatcca aatacaaaac
     6241 ataaaaataa ataaacacag agtaaattcc caaattattc catcattaaa agatacgagg
     6301 cgcgtgtaag ttacaggcaa gcgatccgtc ccga
//
