# Supplementary material for: Rapid host strain improvement by in vivo rearrangement of a synthetic yeast chromosome
Source: Nat Commun. 2018 May 22;9:1932. doi: 10.1038/s41467-018-03143-w (PMC5964169; doi:10.1038/s41467-018-03143-w)
Supplement: Supplementary file 4 — Supplementary Data 1 [file 41467_2018_3143_MOESM4_ESM.zip › Supplementary Data 1/pJCH006.gb]

LOCUS       pJCH006                10670 bp ds-DNA     circular     24-MAY-2017
DEFINITION  .
FEATURES             Location/Qualifiers
     CDS             complement(2144..2959)
                     /label="KanR"
                     /ApEinfo_revcolor=#008000
                     /ApEinfo_fwdcolor=#008000
     terminator      complement(2117..2143)
                     /label="KanR Terminator"
                     /ApEinfo_revcolor=#b1ff67
                     /ApEinfo_fwdcolor=#b1ff67
     rep_origin      2067..2104
                     /label="FRT site"
                     /ApEinfo_revcolor=#b4abac
                     /ApEinfo_fwdcolor=#b4abac
     misc_feature    3928..4627
                     /label="pTEF2"
                     /ApEinfo_revcolor=#84b0dc
                     /ApEinfo_fwdcolor=#84b0dc
     misc_feature    4637..5590
                     /label="Xyl1"
                     /ApEinfo_revcolor=#85dae9
                     /ApEinfo_fwdcolor=#85dae9
     CDS             218..1021
                     /label="URA3"
                     /ApEinfo_revcolor=#faac61
                     /ApEinfo_fwdcolor=#faac61
     terminator      10438..10662
                     /label="ScENO2 Terminator"
                     /ApEinfo_revcolor=#ff9ccd
                     /ApEinfo_fwdcolor=#ff9ccd
     rep_origin      complement(3108..3871)
                     /label="ColE1"
                     /ApEinfo_revcolor=#7f7f7f
                     /ApEinfo_fwdcolor=#7f7f7f
     terminator      7677..7900
                     /label="ScTDH1 Terminator"
                     /ApEinfo_revcolor=#ff9ccd
                     /ApEinfo_fwdcolor=#ff9ccd
     misc_feature    7934..8613
                     /label="pTDH3"
                     /ApEinfo_revcolor=#84b0dc
                     /ApEinfo_fwdcolor=#84b0dc
     promoter        41..217
                     /label="ScURA3 Promoter"
                     /ApEinfo_revcolor=#faac61
                     /ApEinfo_fwdcolor=#faac61
     promoter        5864..6563
                     /label="ScTEF1 Promoter"
                     /ApEinfo_revcolor=#84b0dc
                     /ApEinfo_fwdcolor=#84b0dc
     misc_feature    8623..10417
                     /label="XKS1"
                     /ApEinfo_revcolor=#f8d3a9
                     /ApEinfo_fwdcolor=#f8d3a9
     misc_feature    5606..5830
                     /label="ADH1 Terminator"
                     /ApEinfo_revcolor=#ff9ccd
                     /ApEinfo_fwdcolor=#ff9ccd
     misc_feature    6573..7661
                     /label="Xyl2"
                     /ApEinfo_revcolor=#7bcdc8
                     /ApEinfo_fwdcolor=#7bcdc8
     terminator      1022..1099
                     /label="ScURA3 Terminator"
                     /ApEinfo_revcolor=#f8d3a9
                     /ApEinfo_fwdcolor=#f8d3a9
     promoter        complement(2960..3107)
                     /label="KanR Promoter"
                     /ApEinfo_revcolor=#b1ff67
                     /ApEinfo_fwdcolor=#b1ff67
     rep_origin      1104..2066
                     /label="2micron"
                     /ApEinfo_revcolor=#d6b295
                     /ApEinfo_fwdcolor=#d6b295
     misc_feature    7909..7929
                     /label="Con2 scar"
                     /ApEinfo_revcolor=#fffd6c
                     /ApEinfo_fwdcolor=#fffd6c
ORIGIN
        1 gttacagaga tgttacgaac cactagtgca ctgcagtaca cggtttcctt gaaatttttt
       61 tgattcggta atctccgaac agaaggaaga acgaaggaag gagcacagac ttagattggt
      121 atatatacgc atatgtagtg ttgaagaaac atgaaattgc ccagtattct taacccaact
      181 gcacagaaca aaaacgtgca ggaaacgaag ataaatcatg tcgaaagcta catataagga
      241 acgtgctgct actcatccta gtcctgttgc tgccaagcta tttaatatca tgcacgaaaa
      301 gcaaacaaac ttgtgtgctt cattggatgt tcgtaccacc aaggaattac tggagttagt
      361 tgaagcatta ggtcccaaaa tttgtttact aaaaacacat gtggatatct tgactgattt
      421 ttccatggag ggcacagtta agccgctaaa ggcattatcc gccaagtaca attttttact
      481 cttcgaggac agaaaatttg ctgacattgg taatacagtc aaattgcagt actctgcggg
      541 tgtatacaga atagcagaat gggcagacat tacgaatgca cacggtgtgg tgggcccagg
      601 tattgttagc ggtttgaagc aggcggcaga agaagtaaca aaggaaccta gaggcctttt
      661 gatgttagca gaattgtcat gcaagggctc cctatctact ggagaatata ctaagggtac
      721 tgttgacatt gcgaagagcg acaaagattt tgttatcggc tttattgctc aaagagacat
      781 gggtggaaga gatgaaggtt acgattggtt gattatgaca cccggtgtgg gtttagatga
      841 caagggagat gcattgggtc aacagtatag aaccgtggat gatgtggttt ctacaggatc
      901 tgacattatt attgttggaa gaggactatt tgcaaaggga agggatgcta aggtagaggg
      961 tgaacgttac agaaaagcag gctgggaagc atatttgaga agatgcggcc agcaaaacta
     1021 aaaaactgta ttataagtaa atgcatgtat actaaactca caaattagag cttcaattta
     1081 attatatcag ttattacccg agtaacgaag catctgtgct tcattttgta gaacaaaaat
     1141 gcaacgcgag agcgctaatt tttcaaacaa agaatctgag ctgcattttt acagaacaga
     1201 aatgcaacgc gaaagcgcta ttttaccaac gaagaatctg tgcttcattt ttgtaaaaca
     1261 aaaatgcaac gcgagagcgc taatttttca aacaaagaat ctgagctgca tttttacaga
     1321 acagaaatgc aacgcgagag cgctatttta ccaacaaaga atctatactt cttttttgtt
     1381 ctacaaaaat gcatcccgag agcgctattt ttctaacaaa gcatcttaga ttactttttt
     1441 tctcctttgt gcgctctata atgcagtctc ttgataactt tttgcactgt aggtccgtta
     1501 aggttagaag aaggctactt tggtgtctat tttctcttcc ataaaaaaag cctgactcca
     1561 cttcccgcgt ttactgatta ctagcgaagc tgcgggtgca ttttttcaag ataaaggcat
     1621 ccccgattat attctatacc gatgtggatt gcgcatactt tgtgaacaga aagtgatagc
     1681 gttgatgatt cttcattggt cagaaaatta tgaacggttt cttctatttt gtctctatat
     1741 actacgtata ggaaatgttt acattttcgt attgttttcg attcactcta tgaatagttc
     1801 ttactacaat ttttttgtct aaagagtaat actagagata aacataaaaa atgtagaggt
     1861 cgagtttaga tgcaagttca aggagcgaaa ggtggatggg taggttatat agggatatag
     1921 cacagagata tatagcaaag agatactttt gagcaatgtt tgtggaagcg gtattcgcaa
     1981 tattttagta gctcgttaca gtccggtgcg tttttggttt tttgaaagtg cgtcatcaga
     2041 gcgcttttgg ttttcaaaag cgctctgaag ttcctatact ttctagctag agaataggaa
     2101 cttcccgagc ggccgcgtgt tacaaccaat taaccaattc tgattagaaa aactcatcga
     2161 gcatcaaatg aaactgcaat ttattcatat caggattatc aataccatat ttttgaaaaa
     2221 gccgtttctg taatgaagga gaaaactcac cgaggcagtt ccataggatg gcaagatcct
     2281 ggtatcggtc tgcgattccg actcgtccaa catcaataca acctattaat ttcccctcgt
     2341 caaaaataag gttatcaagt gagaaatcac catgagtgac gactgaatcc ggtgagaatg
     2401 gcaaaagctt atgcatttct ttccagactt gttcaacagg ccagccatta cgctcgtcat
     2461 caaaatcact cgcatcaacc aaaccgttat tcattcgtga ttgcgcctga gcgaggcgaa
     2521 atacgcgatc gctgttaaaa ggacaattac aaacaggaat cgaatgcaac cggcgcagga
     2581 acactgccag cgcatcaaca atattttcac ctgaatcagg atattcttct aatacctgga
     2641 atgctgtttt cccggggatc gcagtggtga gtaaccatgc atcatcagga gtacggataa
     2701 aatgcttgat ggtcggaaga ggcataaatt ccgtcagcca gtttagtctg accatctcat
     2761 ctgtaacatc attggcaacg ctacctttgc catgtttcag aaacaactct ggcgcatcgg
     2821 gcttcccata caatcgatag attgtcgcac ctgattgccc gacattatcg cgagcccatt
     2881 tatacccata taaatcagca tccatgttgg aatttaatcg cggcctggag caagacgttt
     2941 cccgttgaat atggctcata acaccccttg tattactgtt tatgtaagca gacagtttta
     3001 ttgttcatga tgatatattt ttatcttgtg caatgtaaca tcagagattt tgagacacaa
     3061 cgtggctttg ttgaataaat cgaacttttg ctgagttgaa ggatcagtca tgaccaaaat
     3121 cccttaacgt gagttttcgt tccactgagc gtcagacccc gtagaaaaga tcaaaggatc
     3181 ttcttgagat cctttttttc tgcgcgtaat ctgctgcttg caaacaaaaa aaccaccgct
     3241 accagcggtg gtttgtttgc cggatcaaga gctaccaact ctttttccga aggtaactgg
     3301 cttcagcaga gcgcagatac caaatactgt tcttctagtg tagccgtagt taggccacca
     3361 cttcaagaac tctgtagcac cgcctacata cctcgctctg ctaatcctgt taccagtggc
     3421 tgctgccagt ggcgataagt cgtgtcttac cgggttggac tcaagacgat agttaccgga
     3481 taaggcgcag cggtcgggct gaacgggggg ttcgtgcaca cagcccagct tggagcgaac
     3541 gacctacacc gaactgagat acctacagcg tgagctatga gaaagcgcca cgcttcccga
     3601 agggagaaag gcggacaggt atccggtaag cggcagggtc ggaacaggag agcgcacgag
     3661 ggagcttcca gggggaaacg cctggtatct ttatagtcct gtcgggtttc gccacctctg
     3721 acttgagcgt cgatttttgt gatgctcgtc aggggggcgg agcctatgga aaaacgccag
     3781 caacgcggcc tttttacggt tcctggcctt ttgctggcct tttgctcaca tgttctttcc
     3841 tgcgttatcc cctgattctg tggataaccg tgcggccgcc cctgaattcg catctagact
     3901 gaactggccg ataattgcag acgaacgttg ataggtcaag atcaatgtaa acaattactt
     3961 tgttatgtag agttttttta gctacctata ttccaccata acatcaatca tgcggttgct
     4021 ggtgtattta ccaataatgt ttaatgtata tatatatata tatatatggg gccgtatact
     4081 tacatatagt agatgtcaag cgtaggcgct tcccctgccg gctgtgaggg cgccataacc
     4141 aaggtatcta tagaccgcca atcagcaaac tacctccgta cattcatgtt gcacccacac
     4201 atttatacac ccagaccgcg acaaattacc cataaggttg tttgtgacgg cgtcgtacaa
     4261 gagaacgtgg gaacttttta ggctcaccaa aaaagaaaga aaaaatacga gttgctgaca
     4321 gaagcctcaa gaaaaaaaaa attcttcttc gactatgctg gaggcagaga tgatcgagcc
     4381 ggtagttaac tatatatagc taaattggtt ccatcacctt cttttctggt gtcgctcctt
     4441 ctagtgctat ttctggcttt tcctattttt ttttttccat ttttctttct ctctttctaa
     4501 tatataaatt ctcttgcatt ttctattttt ctctctatct attctacttg tttattccct
     4561 tcaaggtttt tttttaagga gtacttgttt ttagaatata cggtcaacga actataatta
     4621 actaaacaga tctatgCCAT CCATCAAATT GAACTCCGGT TATGATATGC CAGCTGTTGG
     4681 TTTTGGTTGT TGGAAAGTTG ATGTTGATAC CTGCTCTGAA CAAATCTACA GAGCTATTAA
     4741 GACCGGTTAC AGATTATTCG ATGGTGCTGA AGATTACGCC AACGAAAAAT TGGTTGGTGC
     4801 TGGTGTTAAG AAGGCTATTG ACGAAGGTAT TGTCAAGAGA GAAGATTTGT TTTTGACCTC
     4861 CAAGTTGTGG AACAACTACC ATCATCCAGA TAACGTTGAA AAGGCTTTGA ACAGAACTTT
     4921 GTCCGACTTA CAAGTTGATT ACGTCGACTT GTTCTTGATC CATTTCCCAG TTACTTTCAA
     4981 GTTCGTCCCA TTGGAAGAAA AGTATCCACC AGGTTTTTAC TGTGGTAAGG GTGATAATTT
     5041 CGACTACGAA GATGTTCCAA TTTTGGAAAC TTGGAAGGCC TTGGAAAAGT TGGTTAAGGC
     5101 TGGTAAAATT AGATCCATCG GTGTTTCTAA TTTCCCAGGT GCTTTGTTGT TGGATTTGTT
     5161 GAGAGGTGCT ACTATTAAGC CATCTGTCTT GCAAGTTGAA CATCACCCAT ACTTGCAACA
     5221 ACCTAGATTG ATTGAATTTG CCCAATCCAG AGGTATTGCT GTTACTGCTT ATTCTTCTTT
     5281 CGGTCCACAA TCCTTCGTTG AATTGAATCA AGGTAGAGCC TTGAACACTT CTCCTTTGTT
     5341 TGAAAACGAA ACCATTAAGG CCATTGCTGC TAAACATGGT AAATCTCCAG CTCAAGTTTT
     5401 GTTAAGATGG TCCTCTCAAA GAGGTATCGC CATTATTCCA AAGTCTAACA CCGTTCCAAG
     5461 ATTATTGGAA AACAAGGACG TTAACTCTTT CGACTTGGAT GAACAAGATT TCGCTGATAT
     5521 TGCCAAGTTG GACATTAACT TGAGATTCAA CGATCCATGG GATTGGGATA AGATTCCAAT
     5581 CTTCGTTTAA GGATCCtaac tcgaggcgaa tttcttatga tttatgattt ttattattaa
     5641 ataagttata aaaaaaataa gtgtatacaa attttaaagt gactcttagg ttttaaaacg
     5701 aaaattctta ttcttgagta actctttcct gtaggtcagg ttgctttctc aggtatagca
     5761 tgaggtcgct cttattgacc acacctctac cggcatgccg agcaaatgcc tgcaaatcgc
     5821 tccccatttc gctgccaaac cagatgtcaa cacagctaca acgccttgcc aacagggagt
     5881 tcttcagaga catggaggct caaaacgaaa ttattgacag cctagacatc aatagtcata
     5941 caacagaaag cgaccaccca actttggctg ataatagcgt ataaacaatg catactttgt
     6001 acgttcaaaa tacaatgcag tagatatatt tatgcatatt acatataata catatcacat
     6061 aggaagcaac aggcgcgttg gacttttaat tttcgaggac cgcgaatcct tacatcacac
     6121 ccaatccccc acaagtgatc ccccacacac catagcttca aaatgtttct actccttttt
     6181 tactcttcca gattttctcg gactccgcgc atcgccgtac cacttcaaaa cacccaagca
     6241 cagcatacta aatttcccct ctttcttcct ctagggtgtc gttaattacc cgtactaaag
     6301 gtttggaaaa gaaaaaagac accgcctcgt ttctttttct tcgtcgaaaa aggcaataaa
     6361 aatttttatc acgtttcttt ttcttgaaaa tttttttttt tgattttttt ctctttcgat
     6421 gacctcccat tgatatttaa gttaataaac ggtcatcaat ttctcaagtt tcagtttcat
     6481 ttttcttgtt ctattacaac tttttttact tcttgctcat tagaaagaaa gcatagcaat
     6541 ctaatctaag ttttaattac aaaagatcta tgACTGCTAA CCCATCTTTG GTCTTGAACA
     6601 AGATCGATGA CATTTCCTTC GAAACTTACG ATGCTCCAGA AATCTCTGAA CCTACTGATG
     6661 TTTTGGTCCA AGTTAAGAAA ACCGGTATTT GCGGTTCCGA TATTCATTTT TATGCCCATG
     6721 GTAGAATCGG TAACTTCGTT TTGACTAAGC CAATGGTTTT GGGTCATGAA TCTGCTGGTA
     6781 CTGTTGTTCA AGTTGGTAAA GGTGTTACCT CTTTGAAGGT TGGTGATAAC GTTGCTATTG
     6841 AACCAGGTAT TCCATCCAGA TTCTCTGACG AATACAAATC CGGTCATTAC AACTTGTGTC
     6901 CACATATGGC TTTTGCTGCT ACTCCAAATT CTAAAGAAGG TGAACCTAAT CCACCAGGTA
     6961 CTTTGTGTAA ATACTTCAAG TCTCCAGAAG ATTTCTTGGT CAAGTTGCCA GATCATGTCT
     7021 CTTTGGAATT GGGTGCTTTG GTTGAACCAT TGTCTGTTGG TGTTCATGCT TCTAAATTGG
     7081 GTTCTGTTGC TTTCGGTGAT TACGTAGCTG TTTTTGGTGC TGGTCCAGTT GGTTTGTTGG
     7141 CTGCTGCTGT TGCTAAAACA TTTGGTGCTA AGGGTGTTAT CGTTGTTGAT ATCTTCGACA
     7201 ACAAGTTGAA GATGGCCAAA GATATTGGTG CTGCTACCCA TACTTTTAAC TCTAAAACTG
     7261 GTGGTTCCGA AGAATTGATT AAGGCTTTTG GTGGTAATGT TCCAAACGTT GTTTTGGAAT
     7321 GTACTGGTGC TGAACCATGT ATTAAGTTGG GTGTTGATGC TATTGCTCCA GGTGGTAGAT
     7381 TCGTACAAGT AGGTAATGCT GCAGGTCCAG TTTCTTTTCC AATTACTGTT TTCGCCATGA
     7441 AGGAATTGAC TTTGTTCGGT TCTTTTAGAT ACGGTTTCAA CGATTACAAG ACCGCCGTTG
     7501 GTATTTTTGA TACCAATTAC CAAAACGGTA GAGAAAACGC CCCAATCGAT TTCGAACAAT
     7561 TGATCACTCA TAGATACAAG TTCAAGGATG CCATTGAAGC CTACGATTTG GTTAGAGCTG
     7621 GTAAGGGTGC TGTTAAGTGT TTGATTGATG GTCCAGAATA AGGATCCtaa ctcgagataa
     7681 agcaatcttg atgaggataa tgattttttt ttgaatatac ataaatacta ccgtttttct
     7741 gctagatttt gtgatgacgt aaataagtac atattacttt ttaagccaag acaagattaa
     7801 gcattaactt tacccttttc tttctaagtt tcaatattag ttatcactgt ttaaaagtta
     7861 tggcgagaac gtcggcggtt aaaatatatt accctgaacg gctggatgca cacactggct
     7921 taagatgaca acgcagttcg agtttatcat tatcaatact gccatttcaa agaatacgta
     7981 aataattaat agtagtgatt ttcctaactt tatttagtca aaaaattagc cttttaattc
     8041 tgctgtaacc cgtacatgcc caaaataggg ggcgggttac acagaatata taacatcgta
     8101 ggtgtctggg tgaacagttt attcctggca tccactaaat ataatggagc ccgcttttta
     8161 agctggcatc cagaaaaaaa aagaatccca gcaccaaaat attgttttct tcaccaacca
     8221 tcagttcata ggtccattct cttagcgcaa ctacagagaa caggggcaca aacaggcaaa
     8281 aaacgggcac aacctcaatg gagtgatgca acctgcctgg agtaaatgat gacacaaggc
     8341 aattgaccca cgcatgtatc tatctcattt tcttacacct tctattacct tctgctctct
     8401 ctgatttgga aaaagctgaa aaaaaaggtt gaaaccagtt ccctgaaatt attcccctac
     8461 ttgactaata agtatataaa gacggtaggt attgattgta attctgtaaa tctatttctt
     8521 aaacttctta aattctactt ttatagttag tctttttttt agttttaaaa caccaagaac
     8581 ttagtttcga ataaacacac ataaacaaac aaaagatcta tgTTGTGTTC TGTTATCCAA
     8641 AGACAAACCA GAGAAGTCTC TAACACCATG TCATTGGATT CTTACTACTT GGGTTTCGAC
     8701 TTGTCTACCC AACAATTGAA ATGCTTGGCC ATCAATCAAG ACTTGAAGAT CGTTCATTCT
     8761 GAAACCGTTG AATTCGAAAA GGATTTGCCA CATTACCATA CCAAAAAGGG TGTTTACATT
     8821 CACGGTGATA CCATTGAATG TCCAGTTGCT ATGTGGTTGG AAGCTTTGGA TTTGGTTTTG
     8881 TCCAAGTACA GAGAAGCTAA GTTCCCATTG AACAAGGTTA TGGCTGTTTC TGGTTCTTGT
     8941 CAACAACATG GTTCTGTTTA CTGGTCATCT CAAGCTGAAT CTTTGTTGGA ACAATTGAAC
     9001 AAGAAGCCTG AAAAGGACTT GTTGCACTAC GTTTCTTCAG TTGCTTTTGC TAGACAAACT
     9061 GCTCCAAATT GGCAAGATCA TTCTACTGCT AAGCAATGCC AAGAATTCGA AGAATGTATT
     9121 GGTGGTCCAG AAAAGATGGC TCAATTGACT GGTTCTAGAG CCCATTTTAG ATTCACTGGT
     9181 CCACAAATTT TGAAGATTGC CCAATTGGAA CCAGAAGCTT ACGAAAAGAC TAAGACCATC
     9241 TCTTTGGTCA GTAACTTCTT GACCTCTATC TTGGTTGGTC ACTTGGTTGA ATTGGAAGAA
     9301 GCTGACGCTT GCGGTATGAA CTTGTATGAT ATTAGAGAAA GAAAGTTCTC CGACGAATTA
     9361 TTGCACTTGA TCGACTCTTC ATCTAAGGAC AAGACCATCA GACAAAAATT GATGAGAGCC
     9421 CCAATGAAGA ACTTGATTGC TGGTACTATC TGCAAGTACT TCATCGAAAA GTACGGTTTC
     9481 AACACCAACT GTAAGGTTTC ACCTATGACT GGTGATAACT TGGCTACCAT TTGTTCTTTG
     9541 CCATTGAGAA AGAACGACGT CTTGGTTTCT TTGGGTACTT CTACTACTGT TTTGTTGGTT
     9601 ACCGATAAGT ACCATCCATC TCCAAACTAC CACTTGTTCA TTCATCCAAC TTTGCCAAAC
     9661 CATTACATGG GTATGATTTG TTACTGCAAC GGTTCTTTGG CAAGAGAAAG AATCAGAGAT
     9721 GAATTGAACA AAGAAAGAGA AAACAACTAC GAAAAAACAA ACGACTGGAC CTTGTTTAAT
     9781 CAAGCCGTTT TGGATGACTC CGAATCCTCT GAAAATGAAT TGGGTGTTTA TTTCCCATTG
     9841 GGTGAAATAG TTCCATCCGT TAAGGCTATC AACAAGAGAG TTATTTTCAA CCCAAAGACC
     9901 GGTATGATCG AAAGAGAAGT TGCTAAGTTC AAGGATAAGA GACACGATGC TAAGAACATC
     9961 GTTGAATCAC AAGCTTTGTC TTGCAGAGTT AGAATCTCTC CTTTGTTGTC TGATTCCAAC
    10021 GCTTCTTCAC AACAAAGATT GAACGAAGAT ACCATCGTCA AGTTCGATTA CGATGAATCT
    10081 CCATTGAGAG ACTACTTGAA CAAAAGACCA GAAAGAACCT TTTTCGTTGG TGGTGCTTCT
    10141 AAGAATGATG CCATCGTTAA GAAGTTCGCC CAAGTTATTG GTGCTACTAA GGGTAATTTC
    10201 AGATTGGAAA CTCCAAACTC TTGTGCTTTG GGTGGTTGTT ACAAAGCAAT GTGGTCTTTG
    10261 TTATACGACT CCAACAAAAT TGCTGTCCCA TTCGATAAGT TCTTGAACGA TAATTTCCCA
    10321 TGGCACGTCA TGGAATCCAT TTCTGATGTT GATAACGAAA ACTGGGACAG ATACAACTCT
    10381 AAGATTGTCC CATTGTCCGA ATTGGAAAAG ACCTTGATTT GAGGATCCta actcgagagt
    10441 gcttttaact aagaattatt agtcttttct gcttattttt tcatcatagt ttagaacact
    10501 ttatattaac gaatagttta tgaatctatt taggtttaaa aattgataca gttttataag
    10561 ttactttttc aaagactcgt gctgtctatt gcataatgca ctggaagggg aaaaaaaagg
    10621 tgcacacgcg tggctttttc ttgaatttgc agtttgaaaa atgctgagca
//
