# Supplementary material for: Rapid host strain improvement by in vivo rearrangement of a synthetic yeast chromosome
Source: Nat Commun. 2018 May 22;9:1932. doi: 10.1038/s41467-018-03143-w (PMC5964169; doi:10.1038/s41467-018-03143-w)
Supplement: Supplementary file 4 — Supplementary Data 1 [file 41467_2018_3143_MOESM4_ESM.zip › Supplementary Data 1/pJCH017.gb]

LOCUS       pJCH017                15993 bp ds-DNA     circular     24-MAY-2017
DEFINITION  .
FEATURES             Location/Qualifiers
     terminator      5958..6182
                     /label="ScENO2 Terminator"
                     /ApEinfo_revcolor=#ff9ccd
                     /ApEinfo_fwdcolor=#ff9ccd
     misc_feature    complement(4449..4449)
                     /label="c1, c2, c3 deletion"
                     /ApEinfo_revcolor=#ff0000
                     /ApEinfo_fwdcolor=#ff0000
     terminator      complement(14208..14234)
                     /label="KanR Terminator"
                     /ApEinfo_revcolor=#b1ff67
                     /ApEinfo_fwdcolor=#b1ff67
     CDS             6898..8184
                     /label="vioC"
                     /ApEinfo_revcolor=#400080
                     /ApEinfo_fwdcolor=#400080
     terminator      1984..2207
                     /label="ScTDH1 Terminator"
                     /ApEinfo_revcolor=#ff9ccd
                     /ApEinfo_fwdcolor=#ff9ccd
     promoter        6216..6891
                     /label="ScHHF2 Promoter"
                     /ApEinfo_revcolor=#84b0dc
                     /ApEinfo_fwdcolor=#84b0dc
     terminator      10304..10528
                     /label="ScADH1 Terminator"
                     /ApEinfo_revcolor=#ff9ccd
                     /ApEinfo_fwdcolor=#ff9ccd
     promoter        12132..12308
                     /label="ScURA3 Promoter"
                     /ApEinfo_revcolor=#faac61
                     /ApEinfo_fwdcolor=#faac61
     CDS             2947..5939
                     /label="vioB"
                     /ApEinfo_revcolor=#400080
                     /ApEinfo_fwdcolor=#400080
     promoter        2241..2940
                     /label="ScPGK1 Promoter"
                     /ApEinfo_revcolor=#84b0dc
                     /ApEinfo_fwdcolor=#84b0dc
     CDS             9167..10285
                     /label="vioD"
                     /ApEinfo_revcolor=#400080
                     /ApEinfo_fwdcolor=#400080
     terminator      13113..13190
                     /label="ScURA3 Terminator"
                     /ApEinfo_revcolor=#f8d3a9
                     /ApEinfo_fwdcolor=#f8d3a9
     promoter        8461..9160
                     /label="ScCCW12 Promoter"
                     /ApEinfo_revcolor=#84b0dc
                     /ApEinfo_fwdcolor=#84b0dc
     CDS             11268..11840
                     /label="vioE"
                     /ApEinfo_revcolor=#400080
                     /ApEinfo_fwdcolor=#400080
     misc_feature    6191..6211
                     /label="Con2 scar"
                     /ApEinfo_revcolor=#ffef86
                     /ApEinfo_fwdcolor=#ffef86
     CDS             complement(14235..15050)
                     /label="KanR"
                     /ApEinfo_revcolor=#008000
                     /ApEinfo_fwdcolor=#008000
     CDS             12309..13112
                     /label="URA3"
                     /ApEinfo_revcolor=#faac61
                     /ApEinfo_fwdcolor=#faac61
     promoter        10562..11261
                     /label="ScTEF1 Promoter"
                     /ApEinfo_revcolor=#84b0dc
                     /ApEinfo_fwdcolor=#84b0dc
     promoter        26..705
                     /label="ScTDH3 Promoter"
                     /ApEinfo_revcolor=#84b0dc
                     /ApEinfo_fwdcolor=#84b0dc
     rep_origin      13195..14157
                     /label="2micron"
                     /ApEinfo_revcolor=#d6b295
                     /ApEinfo_fwdcolor=#d6b295
     misc_feature    complement(4430..4469)
                     /label="MISO site 2"
                     /ApEinfo_revcolor=#85dae9
                     /ApEinfo_fwdcolor=#85dae9
     promoter        complement(15051..15198)
                     /label="KanR Promoter"
                     /ApEinfo_revcolor=#b1ff67
                     /ApEinfo_fwdcolor=#b1ff67
     misc_feature    complement(4921..4960)
                     /label="MISO site 1"
                     /ApEinfo_revcolor=#85dae9
                     /ApEinfo_fwdcolor=#85dae9
     rep_origin      14158..14195
                     /label="FRT site"
                     /ApEinfo_revcolor=#b4abac
                     /ApEinfo_fwdcolor=#b4abac
     primer_bind     3721..3742
                     /label="VioB-seq-R"
                     /ApEinfo_revcolor=#85dae9
                     /ApEinfo_fwdcolor=#85dae9
     primer_bind     complement(5106..5131)
                     /label="VioB-seq-F"
                     /ApEinfo_revcolor=#85dae9
                     /ApEinfo_fwdcolor=#85dae9
     rep_origin      complement(15199..15962)
                     /label="ColE1"
                     /ApEinfo_revcolor=#7f7f7f
                     /ApEinfo_fwdcolor=#7f7f7f
     misc_feature    complement(4940..4940)
                     /label="c1, c2, c3 deletion"
                     /ApEinfo_revcolor=#ff0000
                     /ApEinfo_fwdcolor=#ff0000
     misc_feature    complement(5933..5939)
                     /label="oJC051.VioB.R"
                     /ApEinfo_revcolor=#85dae9
                     /ApEinfo_fwdcolor=#85dae9
     terminator      11859..12083
                     /label="ScSSA1 Terminator"
                     /ApEinfo_revcolor=#ff9ccd
                     /ApEinfo_fwdcolor=#ff9ccd
     terminator      8203..8427
                     /label="ScPGK1 Terminator"
                     /ApEinfo_revcolor=#ff9ccd
                     /ApEinfo_fwdcolor=#ff9ccd
     CDS             712..1968
                     /label="vioA CDS"
                     /ApEinfo_revcolor=#400080
                     /ApEinfo_fwdcolor=#400080
ORIGIN
        1 actggccgat aattgcagac gaacgcagtt cgagtttatc attatcaata ctgccatttc
       61 aaagaatacg taaataatta atagtagtga ttttcctaac tttatttagt caaaaaatta
      121 gccttttaat tctgctgtaa cccgtacatg cccaaaatag ggggcgggtt acacagaata
      181 tataacatcg taggtgtctg ggtgaacagt ttattcctgg catccactaa atataatgga
      241 gcccgctttt taagctggca tccagaaaaa aaaagaatcc cagcaccaaa atattgtttt
      301 cttcaccaac catcagttca taggtccatt ctcttagcgc aactacagag aacaggggca
      361 caaacaggca aaaaacgggc acaacctcaa tggagtgatg caacctgcct ggagtaaatg
      421 atgacacaag gcaattgacc cacgcatgta tctatctcat tttcttacac cttctattac
      481 cttctgctct ctctgatttg gaaaaagctg aaaaaaaagg ttgaaaccag ttccctgaaa
      541 ttattcccct acttgactaa taagtatata aagacggtag gtattgattg taattctgta
      601 aatctatttc ttaaacttct taaattctac ttttatagtt agtctttttt ttagttttaa
      661 aacaccaaga acttagtttc gaataaacac acataaacaa acaaaagatc tatgAAGCAC
      721 AGTTCTGATA TATGTATTGT TGGTGCTGGT ATCTCTGGTC TAACTTGTGC TTCGCATTTG
      781 TTGGATTCCC CTGCTTGCAG AGGTCTATCT TTGAGGATAT TTGATATGCA ACAAGAGGCT
      841 GGTGGGCGTA TCAGATCAAA GATGTTAGAT GGAAAAGCCT CAATAGAGCT AGGCGCAGGA
      901 AGGTATTCTC CACAATTACA CCCCCATTTC CAATCGGCTA TGCAGCATTA CAGCCAAAAG
      961 AGCGAGGTCT ATCCATTTAC TCAGCTAAAG TTTAAATCTC ATGTGCAGCA AAAATTGAAG
     1021 AGAGCTATGA ATGAATTATC CCCGAGATTG AAGGAACATG GAAAAGAGTC TTTTTTGCAG
     1081 TTTGTTTCTA GATATCAAGG TCACGATTCT GCCGTTGGCA TGATTAGGTC TATGGGTTAC
     1141 GATGCTTTAT TCTTACCTGA TATCTCTGCC GAAATGGCTT ATGACATAGT AGGGAAACAT
     1201 CCAGAAATCC AGAGCGTGAC GGATAACGAC GCTAACCAGT GGTTTGCAGC TGAAACCGGA
     1261 TTCGCAGGTT TAATACAGGG TATAAAAGCG AAAGTTAAAG CAGCTGGTGC GAGATTCTCG
     1321 CTTGGTTATA GATTATTAAG CGTAAGAACT GACGGCGACG GGTATCTGTT ACAACTAGCG
     1381 GGCGACGACG GATGGAAATT AGAACACAGG ACGCGGCACC TCATATTAGC AATCCCACCA
     1441 TCAGCCATGG CCGGATTAAA CGTTGATTTT CCAGAGGCAT GGTCAGGTGC AAGATACGGT
     1501 AGCTTGCCTC TCTTTAAAGG ATTTCTTACT TATGGTGAAC CCTGGTGGCT GGATTACAAA
     1561 CTTGACGATC AGGTTCTGAT TGTTGATAAT CCACTTCGTA AGATCTATTT TAAGGGAGAT
     1621 AAATATCTGT TCTTTTACAC CGATAGTGAA ATGGCCAATT ACTGGAGAGG TTGTGTAGCA
     1681 GAAGGGGAAG ACGGATACTT AGAACAAATT CGCACCCATC TCGCCTCCGC ATTGGGAATT
     1741 GCTCGGGAAA GAATTCCACA GCCTCTAGCA CACGTGCATA AATACTGGGC CCATGGCGTC
     1801 GAGTTTTGCC GTGATTCTGA TATCGACCAT CCAAGTGCTT TATCTCACAG AGATTCTGGG
     1861 ATTATAGCTT GTTCAGACGC TTACACAGAA CATTGTGGTT GGATGGAAGG GGGTTTGCTA
     1921 TCTGCTCGAG AAGCTAGTAG ATTGTTGTTA CAGCGCATAG CGGCAtgaGG ATCCtaactc
     1981 gagataaagc aatcttgatg aggataatga tttttttttg aatatacata aatactaccg
     2041 tttttctgct agattttgtg atgacgtaaa taagtacata ttacttttta agccaagaca
     2101 agattaagca ttaactttac ccttttcttt ctaagtttca atattagtta tcactgttta
     2161 aaagttatgg cgagaacgtc ggcggttaaa atatattacc ctgaacggct gccaaaccag
     2221 atgtcaacac agctacaacg gtgagtaagg aaagagtgag gaactatcgc atacctgcat
     2281 ttaaagatgc cgatttgggc gcgaatcctt tattttggct tcaccctcat actattatca
     2341 gggccagaaa aaggaagtgt ttccctcctt cttgaattga tgttaccctc ataaagcacg
     2401 tggcctctta tcgagaaaga aattaccgtc gctcgtgatt tgtttgcaaa aagaacaaaa
     2461 ctgaaaaaac ccagacacgc tcgacttcct gtcatcctat tgattgcagc ttccaatttc
     2521 gtcacacaac aaggtcctag cgacggctca caggttttgt aacaagcaat cgaaggttct
     2581 ggaatggcgg gaaagggttt agtaccacat gctatgatgc ccactgtgat ctccagagca
     2641 aagttcgttc gatcgtactg ttactctctc tctttcaaac agaattgtcc gaatcgtgtg
     2701 acaacaacag cctgttctca cacactcttt tcttctaacc aagggggtgg tttagtttag
     2761 tagaacctcg tgaaacttac atttacatat atataaactt gcataaattg gtcaatgcaa
     2821 gaaatacata tttggtcttt tctaattcgt agtttttcaa gttcttagat gctttctttt
     2881 tctctttttt acagatcatc aaggaagtaa ttatctactt tttacaacaa atataaaaca
     2941 agatctatgT CAATTTTAGA CTTTCCCAGA ATTCATTTCA GGGGCTGGGC AAGGGTTAAT
     3001 ACTCCTACGG CCAACAGGGA CCCACATGGG CACATAGATA TGGCGTCTAA TACCGTAGCA
     3061 ATGGCTGGTG AGCCATTCGA TTTAGCTAGA CATCCAACCG AATTCCATCG TCACTTACGT
     3121 TCTCTGGGAC CATGCTTCGG TTTGGACGGC AGAGCTGATC CAGAGGGACC ATTCAGCTTA
     3181 GCCGAAGGCT ACAATGCTGC TGGTAATAAT CATTTTTCTT GGGAGAATGC TACAGTTAGC
     3241 CACGTACAAT GGGACGGTGG AGAGGCAGAC CGCGGTGACG GATTGGTTGG CGCAAGATTA
     3301 GCTTTGTGGG GTCACTATAA TGACTACCTA CGAACAACTT TCAATAGAGC ACGCTGGGTC
     3361 GATTCGGATC CTACTCGCAG GGATGCAGCA CAGATCTATG CTGGTCAGTT TACTATATCT
     3421 CCTGCTGGAG CAGGGCCAGG TACACCATGG TTATTTACTG CCGATATCGA TGACAGCCAC
     3481 GGAGCTAGAT GGACCAGGGG GGGTCATATC GCTGAGAGAG GTGGACATTT CTTGGATGAA
     3541 GAATTTGGTT TGGCTAGACT ATTTCAATTT TCTGTGCCTA AAGATCACCC ACATTTCTTA
     3601 TTTCATCCTG GACCATTTGA TTCCGAAGCA TGGAGAAGAC TTCAACTTGC ACTTGGTGAT
     3661 GATGATGTTC TAGGCTTGAC AGTTCAATAT GCTTTGTTCA ACATGTCAAC GCCTCCGCAG
     3721 CCGAACTCTC CTGTTTTCCA CGATATGGTG GGTGTAGTAG GATTATGGAG AAGGGGCGAG
     3781 TTAGCATCTT ATCCAGCAGG TAGGTTATTG AGGCCGAGGC AACCAGGCCT TGGTGATCTC
     3841 ACTTTGAGAG TAAGCGGTGG TAGAGTGGCT TTGAATTTGG CTTGTACAAT CCCGTTTTCT
     3901 ACAAGAGCAG CTCAACCCTC CGCTCCGGAT CGCCTAACGC CAGATCTGGG CGCTAAATTA
     3961 CCCCTGGGTG ATTTGTTGCT AAGAGATGAG GATGGGGCTT TATTGGCTAG GGTACCTCAA
     4021 GCATTGTACC AAGATTACTG GACAAACCAT GGTATCGTAG ATCTGCCATT GTTGCGTGAA
     4081 CCCAGGGGTA GTCTGACACT TTCTTCAGAA TTGGCCGAGT GGAGAGAACA AGATTGGGTA
     4141 ACTCAGTCTG ATGCTAGTAA CCTTTATCTG GAGGCACCAG ACCGAAGACA TGGGAGATTT
     4201 TTTCCCGAAT CAATAGCATT GAGGTCATAT TTTCGAGGTG AGGCCAGAGC CAGACCTGAT
     4261 ATCCCACATC GAATTGAAGG CATGGGTCTA GTTGGTGTAG AATCCCGTCA GGACGGTGAT
     4321 GCTGCAGAGT GGAGGTTAAC GGGGTTAAGA CCCGGACCTG CAAGAATTGT ATTAGACGAT
     4381 GGTGCTGAAG CAATCCCACT AAGGGTACTT CCAGATGACT GGGCGTTAGA TGACGCAACA
     4441 GTTGAAGAGG TTGATTATGC TTTTCTATAT AGGCATGTCA TGGCCTATTA TGAGTTAGTG
     4501 TACCCTTTCA TGAGTGACAA GGTATTCTCT TTGGCTGATA GATGCAAGTG TGAGACATAT
     4561 GCCAGACTCA TGTGGCAGAT GTGTGACCCC CAGAATAGAA ACAAGTCGTA TTATATGCCT
     4621 TCTACCAGGG AACTCTCAGC GCCTAAAGCA CGTTTATTTT TAAAGTATCT AGCCCACGTG
     4681 GAAGGTCAAG CTAGATTGCA GGCTCCTCCA CCTGCCGGAC CCGCCAGGAT CGAATCTAAG
     4741 GCTCAGTTGG CTGCAGAATT GCGTAAAGCC GTTGACTTGG AGTTATCCGT AATGTTACAA
     4801 TACCTTTATG CAGCATACAG TATACCTAAT TATGCGCAGG GTCAACAACG AGTTAGAGAT
     4861 GGTGCGTGGA CCGCTGAACA GTTGCAATTG GCCTGCGGTA GTGGGGACAG ACGCAGGGAC
     4921 GGCGGTATTC GTGCTGCCCT TCTAGAAATA GCCCATGAGG AGATGATCCA TTACTTGGTG
     4981 GTAAATAATT TGTTAATGGC CCTTGGTGAA CCTTTCTACG CTGGAGTCCC GCTTATGGGT
     5041 GAAGCTGCCC GTCAGGCATT CGGACTAGAC ACAGAGTTCG CTTTGGAACC ATTTTCAGAA
     5101 AGTACGCTGG CTAGATTTGT AAGACTGGAA TGGCCTCATT TTATTCCGGC CCCAGGTAAG
     5161 TCAATTGCTG ATTGCTATGC TGCGATTCGT CAAGCCTTCT TGGATCTCCC AGATCTTTTT
     5221 GGAGGGGAGG CTGGTAAGAG GGGTGGGGAA CACCATTTAT TCCTTAATGA GCTCACCAAC
     5281 CGTGCCCATC CAGGTTACCA ATTAGAAGTC TTTGATAGAG ATAGTGCTCT ATTTGGTATC
     5341 GCCTTTGTTA CAGACCAAGG AGAGGGCGGC GCATTGGATA GTCCTCATTA TGAACATTCC
     5401 CATTTTCAAA GACTTAGAGA ATTATCAGCC AGAATTATGG CCCAAAGTGC ACCATTCGAA
     5461 CCTGCCTTGC CTGCATTGAG AAATCCTGTA TTGGATGAAA GTCCAGGTTG CCAAAGGGTC
     5521 GCAGACGGGA GGGCACGGGC CCTAATGGCC CTCTATCAAG GTGTTTACGA GCTGATGTTT
     5581 GCTATGATGG CTCAGCACTT TGCTGTAAAA CCATTGGGTT CCCTACGTCG TTCGAGGTTG
     5641 ATGAATGCGG CTATTGACTT AATGACTGGC CTATTGAGGC CTTTGTCTTG TGCTTTGATG
     5701 AACCTGCCCT CTGGTATCGC CGGTCGAACA GCCGGGCCTC CTTTACCGGG ACCCGTTGAT
     5761 ACTAGAAGTT ACGACGACTA CGCCTTAGGA TGTAGGATGT TGGCCCGAAG GTGCGAACGA
     5821 CTCCTTGAGC AGGCGTCTAT GCTAGAACCA GGCTGGTTGC CAGATGCCCA GATGGAATTA
     5881 CTCGATTTCT ACAGAAGACA AATGTTGGAT TTGGCATGTG GAAAGCTAAG TAGGGAAGCt
     5941 gaGGATCCta actcgagagt gcttttaact aagaattatt agtcttttct gcttattttt
     6001 tcatcatagt ttagaacact ttatattaac gaatagttta tgaatctatt taggtttaaa
     6061 aattgataca gttttataag ttactttttc aaagactcgt gctgtctatt gcataatgca
     6121 ctggaagggg aaaaaaaagg tgcacacgcg tggctttttc ttgaatttgc agtttgaaaa
     6181 atgctggatg cacacactgg cttaagatga caacgtgtgg agtgtttgct tggattcttt
     6241 agtaaaaggg gaagaacagt tggaagggcc aaagtggaag tcacaaaaca gtggtcctat
     6301 ataaaagaac aagaaaaaga ttatttatat acaactgcgg tcacaagaag caacgcgaga
     6361 gagcacaaca cgctgttatc acgcaaacta tgttttgaca ccgagccata gccgtgattg
     6421 tgcgtcacat tgggcgataa tgaacgctaa atgaccaact cccatccgta ggagcccctt
     6481 agggcgtgcc aatagtttca cgcgcttaat gcgaagtgct cggaacggac aactgtggtc
     6541 gtttggcacc gggaaagtgg tactagaccg agagtttcgc atttgtatgg caggacgttc
     6601 tgggagcttc gcgtctaaag ctttttcggg cgcgaaatgc agaccagacc agaacaaaac
     6661 aactgacaag aaggcgttta atttaatatg ttgttcactc gcgcctgggc tgttgttatt
     6721 cggctagata catacgtgtt tgtgcgtatg tagttatatc atatataagt atattaggat
     6781 gaggcggtga aagagatttt ttttttttcg cttaatttat tcttttctct atcttttttc
     6841 ctacatcttg ttcaaaagag tagcaaaaac aacaatcaat acaataaaat aagatctatg
     6901 AAACGTGCAA TAATCGTAGG TGGTGGTTTA GCAGGAGGTT TGACTGCCAT ATATTTGGCT
     6961 AAACGTGGGT ACGAAGTGCA TGTTGTAGAA AAAAGGGGTG ACCCGCTTAG GGATCTAAGT
     7021 TCCTATGTTG ACGTTGTGTC GTCTAGAGCG ATTGGTGTTA GTATGACTGT GAGAGGAATA
     7081 AAATCCGTTC TGGCAGCGGG TATTCCTAGA GCTGAATTAG ACGCATGTGG AGAGCCCATT
     7141 GTCGCAATGG CCTTCTCCGT AGGTGGACAA TATAGAATGA GAGAGTTAAA GCCATTGGAG
     7201 GATTTTAGGC CACTATCTTT AAACAGAGCT GCGTTTCAGA AACTACTTAA TAAGTATGCA
     7261 AACCTAGCTG GCGTGAGATA CTATTTCGAG CATAAGTGTC TAGATGTTGA TTTAGATGGT
     7321 AAATCTGTCC TAATTCAAGG GAAAGATGGC CAGCCACAAA GACTGCAAGG TGATATGATT
     7381 ATTGGTGCTG ATGGAGCACA TAGCGCTGTT AGACAAGCAA TGCAATCTGG TCTAAGAAGG
     7441 TTCGAATTCC AACAAACATT CTTTAGACAT GGATACAAGA CTCTCGTTCT ACCTGACGCC
     7501 CAGGCTTTGG GTTATCGTAA AGATACACTT TACTTTTTTG GTATGGATAG CGGGGGCCTA
     7561 TTCGCTGGTA GAGCAGCTAC AATTCCAGAT GGCTCTGTTA GTATAGCAGT CTGCTTGCCT
     7621 TACTCGGGAT CACCGTCCTT GACAACAACA GATGAACCAA CCATGAGAGC CTTCTTTGAC
     7681 CGATATTTCG GTGGTTTACC ACGTGATGCA CGAGATGAAA TGCTTAGACA ATTTTTAGCA
     7741 AAACCGTCAA ACGACTTGAT TAACGTGAGA TCTTCAACAT TCCACTATAA AGGCAATGTG
     7801 CTGTTATTAG GAGATGCCGC ACATGCTACT GCACCTTTTT TAGGCCAAGG TATGAATATG
     7861 GCTTTAGAGG ATGCGAGAAC ATTCGTCGAA CTGTTGGATA GACATCAAGG TGATCAAGAC
     7921 AAAGCATTTC CAGAATTCAC TGAGTTGCGA AAAGTTCAAG CAGATGCCAT GCAAGACATG
     7981 GCAAGGGCCA ATTACGACGT ACTGTCTTGT TCAAACCCCA TCTTCTTCAT GAGAGCAAGA
     8041 TATACTAGAT ATATGCATTC AAAGTTCCCC GGTCTGTATC CACCTGATAT GGCAGAAAAA
     8101 CTATACTTTA CATCTGAACC TTATGATAGA CTACAGCAAA TTCAAAGAAA GCAAAACGTT
     8161 TGGTACAAAA TCGGTCGCGT CAACtgaGGA TCCtaactcg agattgaatt gaattgaaat
     8221 cgatagatca atttttttct tttctctttc cccatccttt acgctaaaat aatagtttat
     8281 tttatttttt gaatattttt tatttatata cgtatatata gactattatt tatcttttaa
     8341 tgattattaa gatttttatt aaaaaaaaat tcgctcctct tttaatgcct ttatgcagtt
     8401 tttttttccc attcgatatt tctatgtgct ggttctgtat gggcacagac aacctaaacg
     8461 cacccatgaa ccacacggtt agtccaaaag gggcagttca gattccagat gcgggaatta
     8521 gcttgctgcc accctcacct cactaacgct gcggtgtgcg gatacttcat gctatttata
     8581 gacgcgcgtg tcggaatcag cacgcgcaag aaccaaatgg gaaaatcgga atgggtccag
     8641 aactgctttg agtgctggct attggcgtct gatttccgtt ttgggaatcc tttgccgcgc
     8701 gcccctctca aaactccgca caagtcccag aaagcgggaa agaaataaaa cgccaccaaa
     8761 aaaaaaaaaa taaaagccaa tcctcgaagc gtgggtggta ggccctggat tatcccgtac
     8821 aagtatttct caggagtaaa aaaaccgttt gttttggaat ttcccatttc gcggccacct
     8881 acgccgctat ctttgcaaca actatctgcg ataactcagc aaattttgca tattcgtgtt
     8941 gcagtattgc gataatggga gtcttacttc caacataacg gcagaaagaa atgtgagaaa
     9001 attttgcatc ctttgcctcc gttcaagtat ataaagtcgg catgcttgat aatctttctt
     9061 tccatcctac attgttctaa ttattcttat tctcctttat tctttcctaa cataccaaga
     9121 aattaatctt ctgtcattcg cttaaacact atatcaataa agatctatgA AGATATTGGT
     9181 AATTGGTGCG GGCCCAGCAG GTCTTGTTTT TGCTAGTCAG CTCAAGCAGG CTAGACCACT
     9241 TTGGGCTATA GATATTATCG AAAAAAACGA TGAGCAGGAA GTTCTTGGGT GGGGTGTTGT
     9301 TTTACCGGGA AGACCCGGAC AACATCCAGC TAACCCTCTT AGTTACCTTG ATGCACCTGA
     9361 AAGACTCAAC CCACAGTTTT TAGAAGACTT TAAGCTTGTG CATCACAACG AACCTTCCTT
     9421 GATGTCCACC GGGGTACTTC TTTGTGGAGT TGAAAGGAGG GGACTTGTCC ACGCACTCAG
     9481 AGACAAATGT AGATCCCAAG GTATTGCTAT TAGGTTTGAA TCTCCACTAC TAGAGCATGG
     9541 TGAGTTACCA CTCGCCGACT ACGATCTTGT GGTTCTTGCT AATGGCGTTA ACCATAAGAC
     9601 TGCACATTTT ACAGAGGCCC TAGCACCTCA AGTCGATTAC GGTAGGAACA AGTATATATG
     9661 GTACGGCACA TCCCAGCTAT TTGACCAGAT GAATCTGGTA TTCAGAACCC ATGGAAAGGA
     9721 TATATTCATA GCTCATGCTT ACAAGTACTC CGACACAATG TCTACGTTTA TAGTAGAATG
     9781 TTCAGAGGAA ACATATGCTA GAGCAAGACT AGGCGAAATG TCAGAAGAAG CCAGTGCCGA
     9841 GTATGTTGCC AAGGTTTTTC AAGCAGAACT TGGTGGTCAT GGGTTGGTGT CGCAGCCAGG
     9901 TTTGGGTTGG AGAAACTTTA TGACATTATC CCATGACAGG TGCCATGATG GCAAGTTGGT
     9961 CCTGCTTGGA GATGCGTTGC AAAGCGGTCA TTTCTCGATT GGTCACGGTA CTACAATGGC
    10021 TGTGGTAGTT GCCCAGCTCT TGGTGAAGGC CTTGTGTACA GAGGATGGCG TTCCGGCCGC
    10081 CTTAAAAAGG TTCGAGGAGA GAGCTTTGCC ACTAGTTCAG CTGTTTAGAG GTCATGCAGA
    10141 TAATAGTAGA GTTTGGTTTG AAACAGTTGA GGAACGTATG CATTTGAGTA GCGCTGAGTT
    10201 TGTCCAATCG TTTGATGCCA GGAGGAAGTC TTTACCACCT ATGCCAGAAG CTTTGGCACA
    10261 AAATCTAAGA TACGCCTTGC AAAGAtgaGG ATCCtaactc gaggcgaatt tcttatgatt
    10321 tatgattttt attattaaat aagttataaa aaaaataagt gtatacaaat tttaaagtga
    10381 ctcttaggtt ttaaaacgaa aattcttatt cttgagtaac tctttcctgt aggtcaggtt
    10441 gctttctcag gtatagcatg aggtcgctct tattgaccac acctctaccg gcatgccgag
    10501 caaatgcctg caaatcgctc cccatttcgc tgggtagact acccatgagt cacaatgaac
    10561 gccttgccaa cagggagttc ttcagagaca tggaggctca aaacgaaatt attgacagcc
    10621 tagacatcaa tagtcataca acagaaagcg accacccaac tttggctgat aatagcgtat
    10681 aaacaatgca tactttgtac gttcaaaata caatgcagta gatatattta tgcatattac
    10741 atataataca tatcacatag gaagcaacag gcgcgttgga cttttaattt tcgaggaccg
    10801 cgaatcctta catcacaccc aatcccccac aagtgatccc ccacacacca tagcttcaaa
    10861 atgtttctac tcctttttta ctcttccaga ttttctcgga ctccgcgcat cgccgtacca
    10921 cttcaaaaca cccaagcaca gcatactaaa tttcccctct ttcttcctct agggtgtcgt
    10981 taattacccg tactaaaggt ttggaaaaga aaaaagacac cgcctcgttt ctttttcttc
    11041 gtcgaaaaag gcaataaaaa tttttatcac gtttcttttt cttgaaaatt tttttttttg
    11101 atttttttct ctttcgatga cctcccattg atatttaagt taataaacgg tcatcaattt
    11161 ctcaagtttc agtttcattt ttcttgttct attacaactt tttttacttc ttgctcatta
    11221 gaaagaaagc atagcaatct aatctaagtt ttaattacaa aagatctatg GAAAATCGTG
    11281 AACCCCCTCT TCTGCCAGCT AGATGGTCTT CAGCGTACGT TAGTTACTGG TCACCGATGC
    11341 TGCCAGATGA CCAACTTACC TCTGGATATT GTTGGTTCGA TTATGAACGC GACATTTGCA
    11401 GAATTGACGG TCTATTCAAT CCTTGGAGCG AGCGAGACAC AGGTTATAGA CTGTGGATGT
    11461 CCGAAGTAGG AAATGCCGCA AGTGGTAGGA CGTGGAAGCA GAAGGTTGCT TATGGAAGAG
    11521 AGAGAACAGC CTTGGGCGAA CAGCTATGCG AAAGACCGCT AGACGATGAA ACCGGTCCTT
    11581 TCGCAGAGCT TTTCTTGCCA AGAGATGTAC TACGTAGGTT GGGAGCTAGG CATATTGGCA
    11641 GAAGAGTTGT ATTGGGCAGG GAGGCTGATG GTTGGAGGTA TCAAAGACCA GGCAAAGGTC
    11701 CATCAACCTT ATATCTTGAT GCAGCGAGTG GTACACCTCT TAGAATGGTC ACTGGAGATG
    11761 AAGCTTCCCG TGCAAGCCTA AGGGATTTCC CAAACGTTTC AGAAGCTGAG ATACCTGACG
    11821 CGGTGTTCGC AGCCAAACGT tgaGGATCCt aactcgaggc caattggtgc ggcaattgat
    11881 aataacgaaa atgtctttta atgatctggg tataatgagg aattttccga acgtttttac
    11941 tttatatata tatatacatg taacatatat tctatacgct atagagaaag gaaatttttc
    12001 aattaaaaaa aaaatagaga aagagtttca cttcttgatt atcgctaaca ctaatggttg
    12061 aagtactgct actttaattt tatgctgagc agttacagag atgttacgaa ccactagtgc
    12121 actgcagtac acggtttcct tgaaattttt ttgattcggt aatctccgaa cagaaggaag
    12181 aacgaaggaa ggagcacaga cttagattgg tatatatacg catatgtagt gttgaagaaa
    12241 catgaaattg cccagtattc ttaacccaac tgcacagaac aaaaacgtgc aggaaacgaa
    12301 gataaatcat gtcgaaagct acatataagg aacgtgctgc tactcatcct agtcctgttg
    12361 ctgccaagct atttaatatc atgcacgaaa agcaaacaaa cttgtgtgct tcattggatg
    12421 ttcgtaccac caaggaatta ctggagttag ttgaagcatt aggtcccaaa atttgtttac
    12481 taaaaacaca tgtggatatc ttgactgatt tttccatgga gggcacagtt aagccgctaa
    12541 aggcattatc cgccaagtac aattttttac tcttcgagga cagaaaattt gctgacattg
    12601 gtaatacagt caaattgcag tactctgcgg gtgtatacag aatagcagaa tgggcagaca
    12661 ttacgaatgc acacggtgtg gtgggcccag gtattgttag cggtttgaag caggcggcag
    12721 aagaagtaac aaaggaacct agaggccttt tgatgttagc agaattgtca tgcaagggct
    12781 ccctatctac tggagaatat actaagggta ctgttgacat tgcgaagagc gacaaagatt
    12841 ttgttatcgg ctttattgct caaagagaca tgggtggaag agatgaaggt tacgattggt
    12901 tgattatgac acccggtgtg ggtttagatg acaagggaga tgcattgggt caacagtata
    12961 gaaccgtgga tgatgtggtt tctacaggat ctgacattat tattgttgga agaggactat
    13021 ttgcaaaggg aagggatgct aaggtagagg gtgaacgtta cagaaaagca ggctgggaag
    13081 catatttgag aagatgcggc cagcaaaact aaaaaactgt attataagta aatgcatgta
    13141 tactaaactc acaaattaga gcttcaattt aattatatca gttattaccc gagtaacgaa
    13201 gcatctgtgc ttcattttgt agaacaaaaa tgcaacgcga gagcgctaat ttttcaaaca
    13261 aagaatctga gctgcatttt tacagaacag aaatgcaacg cgaaagcgct attttaccaa
    13321 cgaagaatct gtgcttcatt tttgtaaaac aaaaatgcaa cgcgagagcg ctaatttttc
    13381 aaacaaagaa tctgagctgc atttttacag aacagaaatg caacgcgaga gcgctatttt
    13441 accaacaaag aatctatact tcttttttgt tctacaaaaa tgcatcccga gagcgctatt
    13501 tttctaacaa agcatcttag attacttttt ttctcctttg tgcgctctat aatgcagtct
    13561 cttgataact ttttgcactg taggtccgtt aaggttagaa gaaggctact ttggtgtcta
    13621 ttttctcttc cataaaaaaa gcctgactcc acttcccgcg tttactgatt actagcgaag
    13681 ctgcgggtgc attttttcaa gataaaggca tccccgatta tattctatac cgatgtggat
    13741 tgcgcatact ttgtgaacag aaagtgatag cgttgatgat tcttcattgg tcagaaaatt
    13801 atgaacggtt tcttctattt tgtctctata tactacgtat aggaaatgtt tacattttcg
    13861 tattgttttc gattcactct atgaatagtt cttactacaa tttttttgtc taaagagtaa
    13921 tactagagat aaacataaaa aatgtagagg tcgagtttag atgcaagttc aaggagcgaa
    13981 aggtggatgg gtaggttata tagggatata gcacagagat atatagcaaa gagatacttt
    14041 tgagcaatgt ttgtggaagc ggtattcgca atattttagt agctcgttac agtccggtgc
    14101 gtttttggtt ttttgaaagt gcgtcatcag agcgcttttg gttttcaaaa gcgctctgaa
    14161 gttcctatac tttctagcta gagaatagga acttcccgag cggccgcgtg ttacaaccaa
    14221 ttaaccaatt ctgattagaa aaactcatcg agcatcaaat gaaactgcaa tttattcata
    14281 tcaggattat caataccata tttttgaaaa agccgtttct gtaatgaagg agaaaactca
    14341 ccgaggcagt tccataggat ggcaagatcc tggtatcggt ctgcgattcc gactcgtcca
    14401 acatcaatac aacctattaa tttcccctcg tcaaaaataa ggttatcaag tgagaaatca
    14461 ccatgagtga cgactgaatc cggtgagaat ggcaaaagct tatgcatttc tttccagact
    14521 tgttcaacag gccagccatt acgctcgtca tcaaaatcac tcgcatcaac caaaccgtta
    14581 ttcattcgtg attgcgcctg agcgaggcga aatacgcgat cgctgttaaa aggacaatta
    14641 caaacaggaa tcgaatgcaa ccggcgcagg aacactgcca gcgcatcaac aatattttca
    14701 cctgaatcag gatattcttc taatacctgg aatgctgttt tcccggggat cgcagtggtg
    14761 agtaaccatg catcatcagg agtacggata aaatgcttga tggtcggaag aggcataaat
    14821 tccgtcagcc agtttagtct gaccatctca tctgtaacat cattggcaac gctacctttg
    14881 ccatgtttca gaaacaactc tggcgcatcg ggcttcccat acaatcgata gattgtcgca
    14941 cctgattgcc cgacattatc gcgagcccat ttatacccat ataaatcagc atccatgttg
    15001 gaatttaatc gcggcctgga gcaagacgtt tcccgttgaa tatggctcat aacacccctt
    15061 gtattactgt ttatgtaagc agacagtttt attgttcatg atgatatatt tttatcttgt
    15121 gcaatgtaac atcagagatt ttgagacaca acgtggcttt gttgaataaa tcgaactttt
    15181 gctgagttga aggatcagtc atgaccaaaa tcccttaacg tgagttttcg ttccactgag
    15241 cgtcagaccc cgtagaaaag atcaaaggat cttcttgaga tccttttttt ctgcgcgtaa
    15301 tctgctgctt gcaaacaaaa aaaccaccgc taccagcggt ggtttgtttg ccggatcaag
    15361 agctaccaac tctttttccg aaggtaactg gcttcagcag agcgcagata ccaaatactg
    15421 ttcttctagt gtagccgtag ttaggccacc acttcaagaa ctctgtagca ccgcctacat
    15481 acctcgctct gctaatcctg ttaccagtgg ctgctgccag tggcgataag tcgtgtctta
    15541 ccgggttgga ctcaagacga tagttaccgg ataaggcgca gcggtcgggc tgaacggggg
    15601 gttcgtgcac acagcccagc ttggagcgaa cgacctacac cgaactgaga tacctacagc
    15661 gtgagctatg agaaagcgcc acgcttcccg aagggagaaa ggcggacagg tatccggtaa
    15721 gcggcagggt cggaacagga gagcgcacga gggagcttcc agggggaaac gcctggtatc
    15781 tttatagtcc tgtcgggttt cgccacctct gacttgagcg tcgatttttg tgatgctcgt
    15841 caggggggcg gagcctatgg aaaaacgcca gcaacgcggc ctttttacgg ttcctggcct
    15901 tttgctggcc ttttgctcac atgttctttc ctgcgttatc ccctgattct gtggataacc
    15961 gtgcggccgc ccctgaattc gcatctagac tga
//
